# Supplementary material for: From Global-to-Local? Uncovering the Temporal Dynamics of the Composite Face Illusion Using Distributional Analyses
Source: Front Psychol. 2019 Oct 30;10:2331. doi: 10.3389/fpsyg.2019.02331 (PMC6831644; doi:10.3389/fpsyg.2019.02331)
Supplement: TABLE S1 — The data of the experiment. [file Table_1.XLSX]

## Sheet: global_to_local
variables from left to right
sub: Subject number
alig: Alignment (1=aligned, 2=misaligned)
rt: reaction time in milliseconds
cond: condition (1= top same + bottom same, 2 = top same + bottom different, 3 = top different + bottom same, 4 = top different + bottom different)
cong: Congruity (1 = congruent, 2 = incogruent)
type: type (1 = aligned congruent, 2 = aligned incongruent, 3 = misaligned congruent, 4 = misaligned incongruent)
respi: response produced by the subject (1 = same, 2 = different)
required response: response required for the stimulus (1 = same, 2 = different)
ac: accuracy (0 = correct, 1 = incorrect)
1	2	941	1	3	2	4	2	2
1	2	1252	1	1	1	3	1	1
1	2	643	1	4	1	3	2	2
1	2	656	1	4	1	3	2	2
1	2	533	1	3	2	4	2	2
1	2	710	1	3	2	4	2	2
1	2	628	1	4	1	3	2	2
1	2	595	1	3	2	4	2	2
1	2	483	1	2	2	4	1	1
1	2	562	1	3	2	4	2	2
1	2	507	1	3	2	4	2	2
1	2	606	1	3	2	4	2	2
1	2	598	1	2	2	4	1	1
1	2	555	1	3	2	4	2	2
1	2	827	1	1	1	3	1	1
1	2	483	1	3	2	4	2	2
1	2	539	1	4	1	3	2	2
1	2	604	1	4	1	3	2	2
1	2	534	1	1	1	3	1	1
1	2	470	1	4	1	3	2	2
1	2	612	1	3	2	4	2	2
1	2	567	1	2	2	4	1	1
1	2	508	1	1	1	3	1	1
1	2	637	1	1	1	3	1	1
1	2	493	1	2	2	4	1	1
1	2	501	1	1	1	3	1	1
1	2	574	1	4	1	3	2	2
1	2	454	1	2	2	4	1	1
1	2	504	1	1	1	3	1	1
1	2	445	1	2	2	4	1	1
1	2	421	1	2	2	4	1	1
1	2	507	1	4	1	3	2	2
1	2	537	0	1	1	3	2	1
1	2	418	1	1	1	3	1	1
1	2	518	1	1	1	3	1	1
1	2	621	1	4	1	3	2	2
1	2	579	1	3	2	4	2	2
1	2	556	1	4	1	3	2	2
1	2	439	1	2	2	4	1	1
1	2	439	1	1	1	3	1	1
1	2	471	1	2	2	4	1	1
1	2	415	1	3	2	4	2	2
1	2	485	1	1	1	3	1	1
1	2	500	1	2	2	4	1	1
1	2	508	1	3	2	4	2	2
1	2	516	1	4	1	3	2	2
1	2	493	1	1	1	3	1	1
1	2	581	1	4	1	3	2	2
1	2	582	1	3	2	4	2	2
1	2	485	1	1	1	3	1	1
1	2	463	1	4	1	3	2	2
1	2	645	1	4	1	3	2	2
1	2	551	1	3	2	4	2	2
1	2	597	1	4	1	3	2	2
1	2	539	1	3	2	4	2	2
1	2	567	1	4	1	3	2	2
1	2	503	1	2	2	4	1	1
1	2	605	1	2	2	4	1	1
1	2	524	1	2	2	4	1	1
1	2	588	1	2	2	4	1	1
1	2	557	1	2	2	4	1	1
1	2	559	1	3	2	4	2	2
1	2	544	1	2	2	4	1	1
1	2	597	1	1	1	3	1	1
1	2	469	1	2	2	4	1	1
1	2	492	1	2	2	4	1	1
1	2	541	1	4	1	3	2	2
1	2	572	1	3	2	4	2	2
1	2	517	1	4	1	3	2	2
1	2	550	1	3	2	4	2	2
1	2	501	1	1	1	3	1	1
1	2	589	1	2	2	4	1	1
1	2	532	1	3	2	4	2	2
1	2	548	1	4	1	3	2	2
1	2	652	1	3	2	4	2	2
1	2	477	1	1	1	3	1	1
1	2	406	1	1	1	3	1	1
1	2	581	1	1	1	3	1	1
1	2	525	1	2	2	4	1	1
1	1	863	1	4	1	1	2	2
1	1	767	1	2	2	2	1	1
1	1	587	1	2	2	2	1	1
1	1	553	1	1	1	1	1	1
1	1	401	1	1	1	1	1	1
1	1	560	1	3	2	2	2	2
1	1	549	1	3	2	2	2	2
1	1	713	1	2	2	2	1	1
1	1	561	1	1	1	1	1	1
1	1	605	1	2	2	2	1	1
1	1	536	1	2	2	2	1	1
1	1	514	1	3	2	2	2	2
1	1	585	1	3	2	2	2	2
1	1	475	1	1	1	1	1	1
1	1	438	1	2	2	2	1	1
1	1	537	1	3	2	2	2	2
1	1	752	1	3	2	2	2	2
1	1	560	1	4	1	1	2	2
1	1	529	1	1	1	1	1	1
1	1	457	1	1	1	1	1	1
1	1	529	1	4	1	1	2	2
1	1	610	1	4	1	1	2	2
1	1	553	1	4	1	1	2	2
1	1	545	1	4	1	1	2	2
1	1	528	1	3	2	2	2	2
1	1	489	1	3	2	2	2	2
1	1	601	1	2	2	2	1	1
1	1	523	1	2	2	2	1	1
1	1	602	1	4	1	1	2	2
1	1	513	1	3	2	2	2	2
1	1	506	1	3	2	2	2	2
1	1	528	1	4	1	1	2	2
1	1	674	1	2	2	2	1	1
1	1	559	1	2	2	2	1	1
1	1	586	1	3	2	2	2	2
1	1	522	1	4	1	1	2	2
1	1	554	1	4	1	1	2	2
1	1	778	1	1	1	1	1	1
1	1	497	1	3	2	2	2	2
1	1	466	1	4	1	1	2	2
1	1	473	1	4	1	1	2	2
1	1	562	0	1	1	1	2	1
1	1	579	1	2	2	2	1	1
1	1	528	1	4	1	1	2	2
1	1	537	1	1	1	1	1	1
1	1	480	1	1	1	1	1	1
1	1	448	1	2	2	2	1	1
1	1	449	1	2	2	2	1	1
1	1	465	1	2	2	2	1	1
1	1	403	1	2	2	2	1	1
1	1	451	1	2	2	2	1	1
1	1	481	1	2	2	2	1	1
1	1	522	1	3	2	2	2	2
1	1	770	1	1	1	1	1	1
1	1	554	0	4	1	1	1	2
1	1	554	0	4	1	1	1	2
1	1	506	1	2	2	2	1	1
1	1	563	1	4	1	1	2	2
1	1	665	1	4	1	1	2	2
1	1	570	1	3	2	2	2	2
1	1	617	1	3	2	2	2	2
1	1	529	1	4	1	1	2	2
1	1	497	1	1	1	1	1	1
1	1	547	1	3	2	2	2	2
1	1	538	1	2	2	2	1	1
1	1	563	1	4	1	1	2	2
1	1	538	1	4	1	1	2	2
1	1	631	1	4	1	1	2	2
1	1	537	1	3	2	2	2	2
1	1	502	1	4	1	1	2	2
1	1	507	1	4	1	1	2	2
1	1	513	0	1	1	1	2	1
1	1	474	1	2	2	2	1	1
1	1	418	1	1	1	1	1	1
1	1	539	1	3	2	2	2	2
1	1	529	1	3	2	2	2	2
1	1	504	1	4	1	1	2	2
1	1	522	1	4	1	1	2	2
1	1	515	1	1	1	1	1	1
1	1	506	1	1	1	1	1	1
1	2	674	1	3	2	4	2	2
1	2	684	1	2	2	4	1	1
1	2	622	1	3	2	4	2	2
1	2	527	1	4	1	3	2	2
1	2	471	1	4	1	3	2	2
1	2	525	1	1	1	3	1	1
1	2	551	1	3	2	4	2	2
1	2	461	1	1	1	3	1	1
1	2	407	1	1	1	3	1	1
1	2	494	1	1	1	3	1	1
1	2	445	1	1	1	3	1	1
1	2	581	1	4	1	3	2	2
1	2	573	1	4	1	3	2	2
1	2	496	1	1	1	3	1	1
1	2	407	1	2	2	4	1	1
1	2	520	1	4	1	3	2	2
1	2	493	1	3	2	4	2	2
1	2	415	1	2	2	4	1	1
1	2	558	1	2	2	4	1	1
1	2	421	1	1	1	3	1	1
1	2	453	1	1	1	3	1	1
1	2	432	1	1	1	3	1	1
1	2	510	1	3	2	4	2	2
1	2	460	1	2	2	4	1	1
1	2	471	1	4	1	3	2	2
1	2	654	1	4	1	3	2	2
1	2	598	1	3	2	4	2	2
1	2	422	1	1	1	3	1	1
1	2	621	0	3	2	4	1	2
1	2	589	1	3	2	4	2	2
1	2	580	1	1	1	3	1	1
1	2	528	1	4	1	3	2	2
1	2	553	1	2	2	4	1	1
1	2	527	1	4	1	3	2	2
1	2	494	1	2	2	4	1	1
1	2	589	1	2	2	4	1	1
1	2	565	1	4	1	3	2	2
1	2	564	1	2	2	4	1	1
1	2	486	1	2	2	4	1	1
1	2	465	1	2	2	4	1	1
1	2	437	1	1	1	3	1	1
1	2	573	1	4	1	3	2	2
1	2	574	1	3	2	4	2	2
1	2	534	1	2	2	4	1	1
1	2	437	1	2	2	4	1	1
1	2	549	1	4	1	3	2	2
1	2	670	1	3	2	4	2	2
1	2	536	1	1	1	3	1	1
1	2	560	1	3	2	4	2	2
1	2	622	1	4	1	3	2	2
1	2	574	1	4	1	3	2	2
1	2	564	1	2	2	4	1	1
1	2	479	1	1	1	3	1	1
1	2	559	1	4	1	3	2	2
1	2	509	1	2	2	4	1	1
1	2	565	1	3	2	4	2	2
1	2	541	1	2	2	4	1	1
1	2	504	1	1	1	3	1	1
1	2	544	1	2	2	4	1	1
1	2	524	1	1	1	3	1	1
1	2	470	1	3	2	4	2	2
1	2	461	1	2	2	4	1	1
1	2	525	1	4	1	3	2	2
1	2	567	1	3	2	4	2	2
1	2	557	1	4	1	3	2	2
1	2	493	1	4	1	3	2	2
1	2	532	1	3	2	4	2	2
1	2	604	1	2	2	4	1	1
1	2	534	1	4	1	3	2	2
1	2	565	1	1	1	3	1	1
1	2	445	1	1	1	3	1	1
1	2	485	1	3	2	4	2	2
1	2	535	1	4	1	3	2	2
1	2	437	1	2	2	4	1	1
1	2	564	1	3	2	4	2	2
1	2	486	1	2	2	4	1	1
1	2	437	1	1	1	3	1	1
1	2	462	1	3	2	4	2	2
1	2	566	1	4	1	3	2	2
1	2	408	1	1	1	3	1	1
1	1	551	1	2	2	2	1	1
1	1	410	1	1	1	1	1	1
1	1	450	1	1	1	1	1	1
1	1	697	1	3	2	2	2	2
1	1	642	1	1	1	1	1	1
1	1	601	1	3	2	2	2	2
1	1	673	1	3	2	2	2	2
1	1	497	1	3	2	2	2	2
1	1	498	0	2	2	2	2	1
1	1	514	1	1	1	1	1	1
1	1	499	1	1	1	1	1	1
1	1	536	0	1	1	1	2	1
1	1	457	1	1	1	1	1	1
1	1	370	1	1	1	1	1	1
1	1	409	1	2	2	2	1	1
1	1	370	1	2	2	2	1	1
1	1	386	1	1	1	1	1	1
1	1	418	1	2	2	2	1	1
1	1	481	1	3	2	2	2	2
1	1	587	1	4	1	1	2	2
1	1	513	1	4	1	1	2	2
1	1	482	1	1	1	1	1	1
1	1	568	1	3	2	2	2	2
1	1	506	1	4	1	1	2	2
1	1	491	1	3	2	2	2	2
1	1	530	1	4	1	1	2	2
1	1	482	1	1	1	1	1	1
1	1	529	1	4	1	1	2	2
1	1	482	1	2	2	2	1	1
1	1	441	1	1	1	1	1	1
1	1	514	1	3	2	2	2	2
1	1	530	1	3	2	2	2	2
1	1	434	1	3	2	2	2	2
1	1	426	1	2	2	2	1	1
1	1	496	1	2	2	2	1	1
1	1	482	1	4	1	1	2	2
1	1	554	1	2	2	2	1	1
1	1	434	1	4	1	1	2	2
1	1	530	1	2	2	2	1	1
1	1	435	1	1	1	1	1	1
1	1	530	1	4	1	1	2	2
1	1	650	1	4	1	1	2	2
1	1	650	1	3	2	2	2	2
1	1	545	1	3	2	2	2	2
1	1	505	1	3	2	2	2	2
1	1	479	1	4	1	1	2	2
1	1	474	1	2	2	2	1	1
1	1	465	1	4	1	1	2	2
1	1	546	1	4	1	1	2	2
1	1	499	1	3	2	2	2	2
1	1	514	1	3	2	2	2	2
1	1	730	0	2	2	2	2	1
1	1	506	1	2	2	2	1	1
1	1	507	1	2	2	2	1	1
1	1	466	1	4	1	1	2	2
1	1	434	1	2	2	2	1	1
1	1	481	1	1	1	1	1	1
1	1	386	1	1	1	1	1	1
1	1	561	1	3	2	2	2	2
1	1	520	1	3	2	2	2	2
1	1	514	1	4	1	1	2	2
1	1	490	1	1	1	1	1	1
1	1	459	1	4	1	1	2	2
1	1	537	1	2	2	2	1	1
1	1	415	1	2	2	2	1	1
1	1	472	1	3	2	2	2	2
1	1	690	1	2	2	2	1	1
1	1	481	1	3	2	2	2	2
1	1	474	1	3	2	2	2	2
1	1	608	1	3	2	2	2	2
1	1	474	1	3	2	2	2	2
1	1	538	1	4	1	1	2	2
1	1	496	1	2	2	2	1	1
1	1	465	1	1	1	1	1	1
1	1	459	1	2	2	2	1	1
1	1	410	1	1	1	1	1	1
1	1	531	1	4	1	1	2	2
1	1	482	1	1	1	1	1	1
1	1	490	1	3	2	2	2	2
1	1	401	1	2	2	2	1	1
1	2	539	1	3	2	4	2	2
1	2	536	1	1	1	3	1	1
1	2	718	1	2	2	4	1	1
1	2	765	0	4	1	3	1	2
1	2	525	1	2	2	4	1	1
1	2	517	1	1	1	3	1	1
1	2	501	1	2	2	4	1	1
1	2	399	1	1	1	3	1	1
1	2	512	1	3	2	4	2	2
1	2	526	1	2	2	4	1	1
1	2	493	1	3	2	4	2	2
1	2	501	1	4	1	3	2	2
1	2	560	1	1	1	3	1	1
1	2	462	1	3	2	4	2	2
1	2	445	1	4	1	3	2	2
1	2	510	1	4	1	3	2	2
1	2	488	1	3	2	4	2	2
1	2	526	1	2	2	4	1	1
1	2	502	1	1	1	3	1	1
1	2	460	1	3	2	4	2	2
1	2	469	1	4	1	3	2	2
1	2	389	1	1	1	3	1	1
1	2	453	1	4	1	3	2	2
1	2	485	1	3	2	4	2	2
1	2	501	1	1	1	3	1	1
1	2	446	1	1	1	3	1	1
1	2	574	1	2	2	4	1	1
1	2	422	1	1	1	3	1	1
1	2	463	1	3	2	4	2	2
1	2	663	1	3	2	4	2	2
1	2	453	1	4	1	3	2	2
1	2	453	1	2	2	4	1	1
1	2	412	1	1	1	3	1	1
1	2	485	1	3	2	4	2	2
1	2	565	1	4	1	3	2	2
1	2	519	1	3	2	4	2	2
1	2	621	0	4	1	3	1	2
1	2	383	1	2	2	4	1	1
1	2	501	1	1	1	3	1	1
1	2	366	1	2	2	4	1	1
1	2	461	1	4	1	3	2	2
1	2	484	1	4	1	3	2	2
1	2	485	1	3	2	4	2	2
1	2	431	0	2	2	4	2	1
1	2	400	1	1	1	3	1	1
1	2	558	1	4	1	3	2	2
1	2	558	1	4	1	3	2	2
1	2	628	1	4	1	3	2	2
1	2	444	1	1	1	3	1	1
1	2	445	1	2	2	4	1	1
1	2	373	1	2	2	4	1	1
1	2	383	1	2	2	4	1	1
1	2	613	1	3	2	4	2	2
1	2	534	1	3	2	4	2	2
1	2	508	1	2	2	4	1	1
1	2	495	1	3	2	4	2	2
1	2	591	1	3	2	4	2	2
1	2	493	1	3	2	4	2	2
1	2	645	1	2	2	4	1	1
1	2	502	1	4	1	3	2	2
1	2	520	1	3	2	4	2	2
1	2	495	1	1	1	3	1	1
1	2	421	1	4	1	3	2	2
1	2	540	1	3	2	4	2	2
1	2	471	1	2	2	4	1	1
1	2	573	1	4	1	3	2	2
1	2	477	1	2	2	4	1	1
1	2	381	1	2	2	4	1	1
1	2	422	1	2	2	4	1	1
1	2	644	1	1	1	3	1	1
1	2	436	1	1	1	3	1	1
1	2	517	1	4	1	3	2	2
1	2	445	1	2	2	4	1	1
1	2	477	1	3	2	4	2	2
1	2	464	1	4	1	3	2	2
1	2	511	1	2	2	4	1	1
1	2	540	1	4	1	3	2	2
1	2	444	1	2	2	4	1	1
1	2	420	1	4	1	3	2	2
1	2	416	1	1	1	3	1	1
1	1	431	1	1	1	1	1	1
1	1	498	1	2	2	2	1	1
1	1	546	1	4	1	1	2	2
1	1	387	1	1	1	1	1	1
1	1	491	1	3	2	2	2	2
1	1	507	1	1	1	1	1	1
1	1	545	1	1	1	1	1	1
1	1	545	1	2	2	2	1	1
1	1	543	0	1	1	1	2	1
1	1	498	1	2	2	2	1	1
1	1	426	1	2	2	2	1	1
1	1	418	1	1	1	1	1	1
1	1	468	1	4	1	1	2	2
1	1	378	1	1	1	1	1	1
1	1	369	1	1	1	1	1	1
1	1	513	1	3	2	2	2	2
1	1	834	1	4	1	1	2	2
1	1	562	1	3	2	2	2	2
1	1	402	1	1	1	1	1	1
1	1	467	1	2	2	2	1	1
1	1	457	1	1	1	1	1	1
1	1	442	1	2	2	2	1	1
1	1	617	1	3	2	2	2	2
1	1	609	1	2	2	2	1	1
1	1	505	1	3	2	2	2	2
1	1	442	1	1	1	1	1	1
1	1	379	1	1	1	1	1	1
1	1	505	1	4	1	1	2	2
1	1	521	1	4	1	1	2	2
1	1	473	1	4	1	1	2	2
1	1	466	1	1	1	1	1	1
1	1	450	0	2	2	2	2	1
1	1	449	1	3	2	2	2	2
1	1	483	1	3	2	2	2	2
1	1	523	0	2	2	2	2	1
1	1	546	1	4	1	1	2	2
1	1	527	0	1	1	1	2	1
1	1	401	0	4	1	1	1	2
1	1	497	1	3	2	2	2	2
1	1	450	1	4	1	1	2	2
1	1	458	1	4	1	1	2	2
1	1	468	1	3	2	2	2	2
1	1	441	1	3	2	2	2	2
1	1	433	1	2	2	2	1	1
1	1	401	1	1	1	1	1	1
1	1	586	1	4	1	1	2	2
1	1	978	1	2	2	2	1	1
1	1	530	1	3	2	2	2	2
1	1	378	1	2	2	2	1	1
1	1	490	1	3	2	2	2	2
1	1	498	1	4	1	1	2	2
1	1	521	1	3	2	2	2	2
1	1	625	1	3	2	2	2	2
1	1	601	1	3	2	2	2	2
1	1	506	1	1	1	1	1	1
1	1	603	1	3	2	2	2	2
1	1	450	1	1	1	1	1	1
1	1	482	1	4	1	1	2	2
1	1	537	1	4	1	1	2	2
1	1	457	1	1	1	1	1	1
1	1	993	1	4	1	1	2	2
1	1	547	1	2	2	2	1	1
1	1	419	1	1	1	1	1	1
1	1	274	0	4	1	1	1	2
1	1	607	0	1	1	1	2	1
1	1	569	1	1	1	1	1	1
1	1	585	1	1	1	1	1	1
1	1	474	1	3	2	2	2	2
1	1	714	1	1	1	1	1	1
1	1	555	1	4	1	1	2	2
1	1	514	1	2	2	2	1	1
1	1	538	1	2	2	2	1	1
1	1	489	1	4	1	1	2	2
1	1	417	1	1	1	1	1	1
1	1	419	1	1	1	1	1	1
1	1	473	1	4	1	1	2	2
1	1	611	1	4	1	1	2	2
1	1	611	1	2	2	2	1	1
1	1	506	1	2	2	2	1	1
1	1	473	1	2	2	2	1	1
1	1	472	1	1	1	1	1	1
1	1	626	1	4	1	1	2	2
1	1	585	1	2	2	2	1	1
1	1	481	1	2	2	2	1	1
1	1	465	1	1	1	1	1	1
1	1	466	1	3	2	2	2	2
1	1	482	1	2	2	2	1	1
1	1	489	1	2	2	2	1	1
1	1	393	1	1	1	1	1	1
1	1	385	1	1	1	1	1	1
1	1	386	1	1	1	1	1	1
1	1	498	1	3	2	2	2	2
1	1	530	1	4	1	1	2	2
1	1	515	1	3	2	2	2	2
1	1	826	1	2	2	2	1	1
1	1	422	1	2	2	2	1	1
1	1	432	1	4	1	1	2	2
1	1	545	0	2	2	2	2	1
1	1	625	1	2	2	2	1	1
1	1	473	1	4	1	1	2	2
1	1	547	1	2	2	2	1	1
1	1	466	1	4	1	1	2	2
1	1	418	1	2	2	2	1	1
1	1	498	1	3	2	2	2	2
1	1	434	1	1	1	1	1	1
1	1	544	1	1	1	1	1	1
1	1	562	1	3	2	2	2	2
1	1	443	1	3	2	2	2	2
1	1	450	1	3	2	2	2	2
1	1	562	1	1	1	1	1	1
1	1	440	1	3	2	2	2	2
1	1	441	1	3	2	2	2	2
1	1	440	1	3	2	2	2	2
1	1	481	1	2	2	2	1	1
1	1	489	1	3	2	2	2	2
1	1	531	1	4	1	1	2	2
1	1	562	1	2	2	2	1	1
1	1	426	1	4	1	1	2	2
1	1	425	1	2	2	2	1	1
1	1	432	0	1	1	1	2	1
1	1	466	1	3	2	2	2	2
1	1	939	1	4	1	1	2	2
1	1	547	1	4	1	1	2	2
1	1	466	1	1	1	1	1	1
1	1	489	1	4	1	1	2	2
1	1	583	1	3	2	2	2	2
1	1	457	1	1	1	1	1	1
1	1	425	1	3	2	2	2	2
1	1	497	1	1	1	1	1	1
1	1	424	1	4	1	1	2	2
1	1	490	1	2	2	2	1	1
1	1	466	1	1	1	1	1	1
1	1	514	1	1	1	1	1	1
1	1	513	1	3	2	2	2	2
1	1	498	1	2	2	2	1	1
1	1	530	1	4	1	1	2	2
1	1	635	1	4	1	1	2	2
1	1	562	1	4	1	1	2	2
1	1	409	1	3	2	2	2	2
1	1	577	1	2	2	2	1	1
1	1	513	1	3	2	2	2	2
1	1	506	1	1	1	1	1	1
1	1	529	1	3	2	2	2	2
1	1	587	1	3	2	2	2	2
1	1	459	1	4	1	1	2	2
1	1	433	1	2	2	2	1	1
1	1	467	1	2	2	2	1	1
1	1	506	0	2	2	2	2	1
1	1	385	1	1	1	1	1	1
1	1	432	1	4	1	1	2	2
1	1	522	1	2	2	2	1	1
1	1	491	1	2	2	2	1	1
1	1	467	1	1	1	1	1	1
1	1	505	1	4	1	1	2	2
1	1	417	1	1	1	1	1	1
1	1	425	1	4	1	1	2	2
1	1	449	1	4	1	1	2	2
1	1	504	1	3	2	2	2	2
1	1	491	1	1	1	1	1	1
1	1	491	1	2	2	2	1	1
1	2	414	1	1	1	3	1	1
1	2	543	1	4	1	3	2	2
1	2	543	1	2	2	4	1	1
1	2	421	1	1	1	3	1	1
1	2	373	1	2	2	4	1	1
1	2	398	1	1	1	3	1	1
1	2	405	1	1	1	3	1	1
1	2	525	1	3	2	4	2	2
1	2	428	1	2	2	4	1	1
1	2	415	1	1	1	3	1	1
1	2	358	1	1	1	3	1	1
1	2	429	1	3	2	4	2	2
1	2	607	1	3	2	4	2	2
1	2	606	1	2	2	4	1	1
1	2	503	1	3	2	4	2	2
1	2	501	1	3	2	4	2	2
1	2	532	1	2	2	4	1	1
1	2	524	1	3	2	4	2	2
1	2	477	1	2	2	4	1	1
1	2	582	1	4	1	3	2	2
1	2	525	1	4	1	3	2	2
1	2	542	1	4	1	3	2	2
1	2	496	1	3	2	4	2	2
1	2	477	1	2	2	4	1	1
1	2	509	1	1	1	3	1	1
1	2	396	1	2	2	4	1	1
1	2	429	1	1	1	3	1	1
1	2	417	1	1	1	3	1	1
1	2	512	1	3	2	4	2	2
1	2	637	1	1	1	3	1	1
1	2	502	1	3	2	4	2	2
1	2	389	1	1	1	3	1	1
1	2	532	1	4	1	3	2	2
1	2	518	1	4	1	3	2	2
1	2	383	1	1	1	3	1	1
1	2	501	1	4	1	3	2	2
1	2	456	1	1	1	3	1	1
1	2	479	1	3	2	4	2	2
1	2	574	1	3	2	4	2	2
1	2	543	1	4	1	3	2	2
1	2	461	1	1	1	3	1	1
1	2	534	1	3	2	4	2	2
1	2	501	1	3	2	4	2	2
1	2	789	1	1	1	3	1	1
1	2	456	1	1	1	3	1	1
1	2	509	1	3	2	4	2	2
1	2	748	1	4	1	3	2	2
1	2	492	1	4	1	3	2	2
1	2	496	1	3	2	4	2	2
1	2	437	1	3	2	4	2	2
1	2	453	1	4	1	3	2	2
1	2	405	1	2	2	4	1	1
1	2	389	1	1	1	3	1	1
1	2	365	1	2	2	4	1	1
1	2	398	1	1	1	3	1	1
1	2	453	0	4	1	3	1	2
1	2	374	1	2	2	4	1	1
1	2	493	1	3	2	4	2	2
1	2	501	1	4	1	3	2	2
1	2	439	1	3	2	4	2	2
1	2	516	1	3	2	4	2	2
1	2	431	1	1	1	3	1	1
1	2	406	1	1	1	3	1	1
1	2	438	1	4	1	3	2	2
1	2	360	1	1	1	3	1	1
1	2	446	1	4	1	3	2	2
1	2	424	1	1	1	3	1	1
1	2	398	1	1	1	3	1	1
1	2	404	1	1	1	3	1	1
1	2	365	1	1	1	3	1	1
1	2	358	1	2	2	4	1	1
1	2	370	1	1	1	3	1	1
1	2	454	1	2	2	4	1	1
1	2	480	1	3	2	4	2	2
1	2	389	1	2	2	4	1	1
1	2	453	1	3	2	4	2	2
1	2	653	1	2	2	4	1	1
1	2	381	1	1	1	3	1	1
1	2	377	1	1	1	3	1	1
1	2	574	1	3	2	4	2	2
1	2	531	1	4	1	3	2	2
1	2	589	1	4	1	3	2	2
1	2	502	1	2	2	4	1	1
1	2	478	1	4	1	3	2	2
1	2	477	1	3	2	4	2	2
1	2	477	1	2	2	4	1	1
1	2	447	1	3	2	4	2	2
1	2	524	1	4	1	3	2	2
1	2	484	1	3	2	4	2	2
1	2	541	1	3	2	4	2	2
1	2	414	1	2	2	4	1	1
1	2	415	1	2	2	4	1	1
1	2	405	1	2	2	4	1	1
1	2	453	1	1	1	3	1	1
1	2	588	1	3	2	4	2	2
1	2	548	1	3	2	4	2	2
1	2	613	1	3	2	4	2	2
1	2	519	1	2	2	4	1	1
1	2	437	1	1	1	3	1	1
1	2	389	1	1	1	3	1	1
1	2	397	1	2	2	4	1	1
1	2	605	1	3	2	4	2	2
1	2	716	1	2	2	4	1	1
1	2	436	1	1	1	3	1	1
1	2	406	1	2	2	4	1	1
1	2	532	1	4	1	3	2	2
1	2	525	1	2	2	4	1	1
1	2	565	1	3	2	4	2	2
1	2	493	1	2	2	4	1	1
1	2	508	1	3	2	4	2	2
1	2	557	1	4	1	3	2	2
1	2	575	1	4	1	3	2	2
1	2	525	1	4	1	3	2	2
1	2	517	1	1	1	3	1	1
1	2	589	1	1	1	3	1	1
1	2	581	1	3	2	4	2	2
1	2	485	1	1	1	3	1	1
1	2	454	1	4	1	3	2	2
1	2	575	1	3	2	4	2	2
1	2	407	1	2	2	4	1	1
1	2	454	1	3	2	4	2	2
1	2	431	1	3	2	4	2	2
1	2	461	0	4	1	3	1	2
1	2	479	1	4	1	3	2	2
1	2	452	1	1	1	3	1	1
1	2	549	1	4	1	3	2	2
1	2	438	1	2	2	4	1	1
1	2	405	1	1	1	3	1	1
1	2	365	1	2	2	4	1	1
1	2	541	1	4	1	3	2	2
1	2	437	1	1	1	3	1	1
1	2	388	1	2	2	4	1	1
1	2	431	1	4	1	3	2	2
1	2	545	1	4	1	3	2	2
1	2	534	1	1	1	3	1	1
1	2	501	1	1	1	3	1	1
1	2	438	1	3	2	4	2	2
1	2	632	1	3	2	4	2	2
1	2	549	1	3	2	4	2	2
1	2	508	1	4	1	3	2	2
1	2	551	1	1	1	3	1	1
1	2	471	1	4	1	3	2	2
1	2	392	1	1	1	3	1	1
1	2	446	1	2	2	4	1	1
1	2	501	1	4	1	3	2	2
1	2	773	1	4	1	3	2	2
1	2	500	1	4	1	3	2	2
1	2	436	1	2	2	4	1	1
1	2	551	1	3	2	4	2	2
1	2	462	1	2	2	4	1	1
1	2	424	1	1	1	3	1	1
1	2	462	1	4	1	3	2	2
1	2	517	1	4	1	3	2	2
1	2	630	1	2	2	4	1	1
1	2	412	1	2	2	4	1	1
1	2	568	1	3	2	4	2	2
1	2	413	1	2	2	4	1	1
1	2	429	1	1	1	3	1	1
1	2	405	1	2	2	4	1	1
1	2	429	1	1	1	3	1	1
1	1	487	1	2	2	2	1	1
1	1	465	0	1	1	1	2	1
1	1	473	1	3	2	2	2	2
1	1	754	1	2	2	2	1	1
1	1	466	1	4	1	1	2	2
1	1	488	1	4	1	1	2	2
1	1	490	1	2	2	2	1	1
1	1	498	1	4	1	1	2	2
1	1	698	1	2	2	2	1	1
1	1	474	1	3	2	2	2	2
1	1	507	1	3	2	2	2	2
1	1	442	1	2	2	2	1	1
1	1	521	1	1	1	1	1	1
1	1	457	1	3	2	2	2	2
1	1	457	1	3	2	2	2	2
1	1	489	1	2	2	2	1	1
1	1	563	1	3	2	2	2	2
1	1	490	1	3	2	2	2	2
1	1	362	0	2	2	2	2	1
1	1	586	1	2	2	2	1	1
1	1	433	1	3	2	2	2	2
1	1	650	1	4	1	1	2	2
1	1	498	1	1	1	1	1	1
1	1	458	1	2	2	2	1	1
1	1	458	1	4	1	1	2	2
1	1	611	0	4	1	1	1	2
1	1	481	1	4	1	1	2	2
1	1	575	1	3	2	2	2	2
1	1	467	1	4	1	1	2	2
1	1	425	1	4	1	1	2	2
1	1	442	1	3	2	2	2	2
1	1	515	1	2	2	2	1	1
1	1	602	1	2	2	2	1	1
1	1	442	1	2	2	2	1	1
1	1	465	1	4	1	1	2	2
1	1	506	1	4	1	1	2	2
1	1	465	1	3	2	2	2	2
1	1	606	1	2	2	2	1	1
1	1	491	1	2	2	2	1	1
1	1	473	1	3	2	2	2	2
1	1	458	1	1	1	1	1	1
1	1	498	1	4	1	1	2	2
1	1	474	1	1	1	1	1	1
1	1	415	0	1	1	1	2	1
1	1	425	1	3	2	2	2	2
1	1	402	1	1	1	1	1	1
1	1	402	1	1	1	1	1	1
1	1	434	1	4	1	1	2	2
1	1	418	1	1	1	1	1	1
1	1	481	1	3	2	2	2	2
1	1	490	1	4	1	1	2	2
1	1	514	1	4	1	1	2	2
1	1	538	1	3	2	2	2	2
1	1	538	1	1	1	1	1	1
1	1	483	1	3	2	2	2	2
1	1	594	1	4	1	1	2	2
1	1	570	1	1	1	1	1	1
1	1	474	1	1	1	1	1	1
1	1	658	1	4	1	1	2	2
1	1	505	1	3	2	2	2	2
1	1	571	1	4	1	1	2	2
1	1	498	1	1	1	1	1	1
1	1	369	1	1	1	1	1	1
1	1	355	1	2	2	2	1	1
1	1	434	0	3	2	2	1	2
1	1	482	1	2	2	2	1	1
1	1	386	1	1	1	1	1	1
1	1	466	1	2	2	2	1	1
1	1	458	1	1	1	1	1	1
1	1	434	1	3	2	2	2	2
1	1	474	1	2	2	2	1	1
1	1	386	1	1	1	1	1	1
1	1	455	1	4	1	1	2	2
1	1	401	1	1	1	1	1	1
1	1	434	1	1	1	1	1	1
1	1	698	1	3	2	2	2	2
1	1	1026	1	3	2	2	2	2
1	1	546	1	4	1	1	2	2
1	1	569	1	3	2	2	2	2
1	1	938	1	4	1	1	2	2
1	1	480	1	3	2	2	2	2
1	1	562	1	1	1	1	1	1
1	1	505	1	2	2	2	1	1
1	1	746	1	2	2	2	1	1
1	1	377	1	2	2	2	1	1
1	1	456	1	4	1	1	2	2
1	1	417	1	2	2	2	1	1
1	1	505	1	3	2	2	2	2
1	1	547	1	2	2	2	1	1
1	1	434	1	1	1	1	1	1
1	1	562	1	3	2	2	2	2
1	1	474	1	2	2	2	1	1
1	1	466	1	1	1	1	1	1
1	1	458	1	4	1	1	2	2
1	1	387	1	2	2	2	1	1
1	1	490	1	3	2	2	2	2
1	1	474	0	2	2	2	2	1
1	1	474	1	3	2	2	2	2
1	1	448	1	3	2	2	2	2
1	1	562	1	4	1	1	2	2
1	1	458	1	1	1	1	1	1
1	1	578	1	4	1	1	2	2
1	1	433	1	4	1	1	2	2
1	1	458	1	3	2	2	2	2
1	1	522	1	2	2	2	1	1
1	1	513	1	3	2	2	2	2
1	1	457	1	4	1	1	2	2
1	1	401	1	1	1	1	1	1
1	1	490	1	1	1	1	1	1
1	1	466	1	2	2	2	1	1
1	1	403	1	2	2	2	1	1
1	1	506	1	4	1	1	2	2
1	1	456	1	1	1	1	1	1
1	1	426	1	3	2	2	2	2
1	1	506	1	4	1	1	2	2
1	1	457	1	2	2	2	1	1
1	1	474	1	3	2	2	2	2
1	1	570	1	3	2	2	2	2
1	1	570	1	2	2	2	1	1
1	1	450	1	4	1	1	2	2
1	1	473	1	1	1	1	1	1
1	1	393	1	2	2	2	1	1
1	1	449	1	3	2	2	2	2
1	1	634	1	4	1	1	2	2
1	1	547	1	4	1	1	2	2
1	1	514	1	4	1	1	2	2
1	1	451	1	3	2	2	2	2
1	1	538	1	1	1	1	1	1
1	1	438	1	4	1	1	2	2
1	1	505	1	3	2	2	2	2
1	1	642	1	1	1	1	1	1
1	1	370	1	2	2	2	1	1
1	1	434	1	1	1	1	1	1
1	1	377	1	1	1	1	1	1
1	1	346	1	1	1	1	1	1
1	1	353	1	1	1	1	1	1
1	1	369	1	1	1	1	1	1
1	1	314	1	1	1	1	1	1
1	1	498	1	3	2	2	2	2
1	1	555	1	4	1	1	2	2
1	1	395	1	2	2	2	1	1
1	1	435	1	3	2	2	2	2
1	1	505	1	1	1	1	1	1
1	1	514	1	2	2	2	1	1
1	1	391	1	2	2	2	1	1
1	1	831	0	1	1	1	2	1
1	1	491	1	1	1	1	1	1
1	1	520	1	3	2	2	2	2
1	1	555	1	4	1	1	2	2
1	1	393	1	1	1	1	1	1
1	1	360	1	1	1	1	1	1
1	1	433	1	3	2	2	2	2
1	1	482	1	3	2	2	2	2
1	1	458	1	4	1	1	2	2
1	1	450	1	4	1	1	2	2
1	1	435	1	2	2	2	1	1
1	1	403	1	1	1	1	1	1
1	1	466	1	4	1	1	2	2
1	1	506	1	2	2	2	1	1
1	1	473	1	4	1	1	2	2
1	2	707	1	2	2	4	1	1
1	2	422	1	1	1	3	1	1
1	2	478	0	3	2	4	1	2
1	2	412	1	1	1	3	1	1
1	2	445	1	1	1	3	1	1
1	2	429	1	4	1	3	2	2
1	2	461	1	3	2	4	2	2
1	2	382	1	2	2	4	1	1
1	2	583	1	2	2	4	1	1
1	2	400	1	1	1	3	1	1
1	2	365	1	2	2	4	1	1
1	2	349	1	2	2	4	1	1
1	2	349	1	2	2	4	1	1
1	2	335	1	2	2	4	1	1
1	2	344	1	1	1	3	1	1
1	2	518	1	4	1	3	2	2
1	2	774	1	4	1	3	2	2
1	2	508	1	2	2	4	1	1
1	2	486	1	3	2	4	2	2
1	2	640	1	1	1	3	1	1
1	2	424	1	3	2	4	2	2
1	2	605	1	2	2	4	1	1
1	2	688	1	4	1	3	2	2
1	2	399	1	1	1	3	1	1
1	2	492	1	2	2	4	1	1
1	2	524	1	4	1	3	2	2
1	2	573	1	4	1	3	2	2
1	2	461	1	2	2	4	1	1
1	2	589	1	4	1	3	2	2
1	2	630	1	4	1	3	2	2
1	2	488	1	3	2	4	2	2
1	2	470	1	4	1	3	2	2
1	2	412	1	2	2	4	1	1
1	2	565	1	2	2	4	1	1
1	2	494	1	4	1	3	2	2
1	2	583	1	3	2	4	2	2
1	2	525	1	2	2	4	1	1
1	2	534	1	3	2	4	2	2
1	2	453	1	1	1	3	1	1
1	2	388	1	3	2	4	2	2
1	2	524	1	4	1	3	2	2
1	2	462	1	2	2	4	1	1
1	2	454	1	4	1	3	2	2
1	2	517	1	3	2	4	2	2
1	2	495	1	3	2	4	2	2
1	2	399	1	2	2	4	1	1
1	2	556	1	1	1	3	1	1
1	2	452	1	4	1	3	2	2
1	2	508	1	4	1	3	2	2
1	2	478	1	4	1	3	2	2
1	2	502	1	3	2	4	2	2
1	2	469	1	2	2	4	1	1
1	2	454	1	2	2	4	1	1
1	2	477	1	4	1	3	2	2
1	2	494	1	3	2	4	2	2
1	2	478	1	2	2	4	1	1
1	2	845	1	3	2	4	2	2
1	2	493	1	1	1	3	1	1
1	2	560	1	1	1	3	1	1
1	2	377	1	1	1	3	1	1
1	2	390	1	1	1	3	1	1
1	2	564	1	3	2	4	2	2
1	2	396	1	2	2	4	1	1
1	2	597	1	4	1	3	2	2
1	2	510	1	3	2	4	2	2
1	2	521	1	4	1	3	2	2
1	2	735	1	1	1	3	1	1
1	2	597	1	4	1	3	2	2
1	2	532	1	1	1	3	1	1
1	2	415	1	1	1	3	1	1
1	2	366	1	1	1	3	1	1
1	2	501	1	4	1	3	2	2
1	2	437	1	3	2	4	2	2
1	2	453	1	3	2	4	2	2
1	2	600	1	3	2	4	2	2
1	2	445	1	3	2	4	2	2
1	2	516	1	4	1	3	2	2
1	2	437	1	4	1	3	2	2
1	2	528	1	1	1	3	1	1
1	2	520	1	2	2	4	1	1
2	1	1293	1	3	2	2	2	2
2	1	1670	1	2	2	2	1	1
2	1	1523	1	3	2	2	2	2
2	1	1019	1	3	2	2	2	2
2	1	838	0	1	1	1	2	1
2	1	975	1	2	2	2	1	1
2	1	698	1	1	1	1	1	1
2	1	817	1	4	1	1	2	2
2	1	653	1	3	2	2	2	2
2	1	929	0	2	2	2	2	1
2	1	1179	1	2	2	2	1	1
2	1	878	1	1	1	1	1	1
2	1	575	1	3	2	2	2	2
2	1	670	1	2	2	2	1	1
2	1	754	0	2	2	2	2	1
2	1	1200	1	2	2	2	1	1
2	1	815	1	4	1	1	2	2
2	1	1303	1	3	2	2	2	2
2	1	960	1	1	1	1	1	1
2	1	705	1	1	1	1	1	1
2	1	737	1	3	2	2	2	2
2	1	946	0	2	2	2	2	1
2	1	852	1	1	1	1	1	1
2	1	886	1	4	1	1	2	2
2	1	1074	1	3	2	2	2	2
2	1	945	1	3	2	2	2	2
2	1	897	1	2	2	2	1	1
2	1	801	1	3	2	2	2	2
2	1	1040	1	1	1	1	1	1
2	1	625	1	4	1	1	2	2
2	1	1584	0	4	1	1	1	2
2	1	864	1	1	1	1	1	1
2	1	640	1	1	1	1	1	1
2	1	528	1	1	1	1	1	1
2	1	566	1	4	1	1	2	2
2	1	1136	0	2	2	2	2	1
2	1	752	1	2	2	2	1	1
2	1	608	1	3	2	2	2	2
2	1	767	1	3	2	2	2	2
2	1	608	0	4	1	1	1	2
2	1	847	1	3	2	2	2	2
2	1	736	0	2	2	2	2	1
2	1	734	1	1	1	1	1	1
2	1	672	1	1	1	1	1	1
2	1	617	1	1	1	1	1	1
2	1	576	1	4	1	1	2	2
2	1	1183	1	4	1	1	2	2
2	1	832	1	2	2	2	1	1
2	1	1259	1	1	1	1	1	1
2	1	753	1	2	2	2	1	1
2	1	528	1	4	1	1	2	2
2	1	1040	1	1	1	1	1	1
2	1	690	1	1	1	1	1	1
2	1	912	0	1	1	1	2	1
2	1	560	0	3	2	2	1	2
2	1	704	1	1	1	1	1	1
2	1	977	1	4	1	1	2	2
2	1	722	1	3	2	2	2	2
2	1	771	1	2	2	2	1	1
2	1	913	1	4	1	1	2	2
2	1	720	1	1	1	1	1	1
2	1	896	1	1	1	1	1	1
2	1	544	1	4	1	1	2	2
2	1	624	1	3	2	2	2	2
2	1	769	1	2	2	2	1	1
2	1	624	1	4	1	1	2	2
2	1	656	1	3	2	2	2	2
2	1	607	1	3	2	2	2	2
2	1	432	1	2	2	2	1	1
2	1	560	1	1	1	1	1	1
2	1	609	1	1	1	1	1	1
2	1	495	1	4	1	1	2	2
2	1	721	1	4	1	1	2	2
2	1	512	1	4	1	1	2	2
2	1	688	1	3	2	2	2	2
2	1	624	1	1	1	1	1	1
2	1	562	1	4	1	1	2	2
2	1	656	1	2	2	2	1	1
2	1	527	1	4	1	1	2	2
2	2	583	1	1	1	3	1	1
2	2	731	1	3	2	4	2	2
2	2	573	1	3	2	4	2	2
2	2	558	1	2	2	4	1	1
2	2	607	1	1	1	3	1	1
2	2	461	1	1	1	3	1	1
2	2	556	1	1	1	3	1	1
2	2	523	1	4	1	3	2	2
2	2	748	1	3	2	4	2	2
2	2	638	1	4	1	3	2	2
2	2	537	1	2	2	4	1	1
2	2	652	1	3	2	4	2	2
2	2	526	0	1	1	3	2	1
2	2	638	1	1	1	3	1	1
2	2	656	1	3	2	4	2	2
2	2	893	0	1	1	3	2	1
2	2	702	1	3	2	4	2	2
2	2	653	1	1	1	3	1	1
2	2	591	1	3	2	4	2	2
2	2	925	1	2	2	4	1	1
2	2	892	1	2	2	4	1	1
2	2	380	1	1	1	3	1	1
2	2	525	1	2	2	4	1	1
2	2	435	1	1	1	3	1	1
2	2	639	1	1	1	3	1	1
2	2	624	1	3	2	4	2	2
2	2	730	1	3	2	4	2	2
2	2	492	1	3	2	4	2	2
2	2	525	1	4	1	3	2	2
2	2	701	1	2	2	4	1	1
2	2	543	1	2	2	4	1	1
2	2	654	1	2	2	4	1	1
2	2	515	1	3	2	4	2	2
2	2	607	1	4	1	3	2	2
2	2	621	1	3	2	4	2	2
2	2	815	1	2	2	4	1	1
2	2	798	1	1	1	3	1	1
2	2	527	1	4	1	3	2	2
2	2	591	1	2	2	4	1	1
2	2	637	1	3	2	4	2	2
2	2	525	1	3	2	4	2	2
2	2	718	1	1	1	3	1	1
2	2	1134	1	4	1	3	2	2
2	2	670	1	2	2	4	1	1
2	2	592	1	2	2	4	1	1
2	2	557	1	1	1	3	1	1
2	2	595	1	4	1	3	2	2
2	2	542	1	1	1	3	1	1
2	2	544	1	2	2	4	1	1
2	2	480	1	2	2	4	1	1
2	2	494	1	1	1	3	1	1
2	2	585	1	2	2	4	1	1
2	2	494	1	1	1	3	1	1
2	2	654	1	2	2	4	1	1
2	2	686	1	4	1	3	2	2
2	2	814	1	4	1	3	2	2
2	2	606	1	4	1	3	2	2
2	2	893	1	4	1	3	2	2
2	2	846	1	2	2	4	1	1
2	2	681	1	3	2	4	2	2
2	2	542	1	3	2	4	2	2
2	2	717	1	2	2	4	1	1
2	2	768	1	1	1	3	1	1
2	2	1086	1	4	1	3	2	2
2	2	1056	0	1	1	3	2	1
2	2	702	1	3	2	4	2	2
2	2	973	0	1	1	3	2	1
2	2	702	1	4	1	3	2	2
2	2	558	1	4	1	3	2	2
2	2	509	1	4	1	3	2	2
2	2	781	0	2	2	4	2	1
2	2	862	1	4	1	3	2	2
2	2	624	1	1	1	3	1	1
2	2	607	1	3	2	4	2	2
2	2	526	1	4	1	3	2	2
2	2	541	1	3	2	4	2	2
2	2	557	1	3	2	4	2	2
2	2	685	1	3	2	4	2	2
2	2	1022	0	2	2	4	2	1
2	2	1198	1	4	1	3	2	2
2	1	685	1	4	1	1	2	2
2	1	688	1	4	1	1	2	2
2	1	550	0	1	1	1	2	1
2	1	1185	1	3	2	2	2	2
2	1	624	1	4	1	1	2	2
2	1	832	1	3	2	2	2	2
2	1	496	1	3	2	2	2	2
2	1	608	1	2	2	2	1	1
2	1	631	1	2	2	2	1	1
2	1	609	1	2	2	2	1	1
2	1	1106	1	1	1	1	1	1
2	1	576	1	4	1	1	2	2
2	1	512	1	4	1	1	2	2
2	1	944	1	3	2	2	2	2
2	1	704	1	2	2	2	1	1
2	1	688	1	3	2	2	2	2
2	1	898	0	2	2	2	2	1
2	1	655	1	3	2	2	2	2
2	1	592	1	2	2	2	1	1
2	1	512	1	4	1	1	2	2
2	1	1280	1	4	1	1	2	2
2	1	1409	1	1	1	1	1	1
2	1	560	1	4	1	1	2	2
2	1	466	1	4	1	1	2	2
2	1	471	1	4	1	1	2	2
2	1	864	1	4	1	1	2	2
2	1	433	1	2	2	2	1	1
2	1	641	1	3	2	2	2	2
2	1	1552	0	1	1	1	2	1
2	1	834	1	2	2	2	1	1
2	1	544	1	1	1	1	1	1
2	1	576	1	3	2	2	2	2
2	1	769	1	4	1	1	2	2
2	1	945	1	2	2	2	1	1
2	1	656	1	3	2	2	2	2
2	1	560	1	2	2	2	1	1
2	1	593	1	3	2	2	2	2
2	1	737	1	2	2	2	1	1
2	1	1121	0	2	2	2	2	1
2	1	1265	0	2	2	2	2	1
2	1	543	1	4	1	1	2	2
2	1	608	1	1	1	1	1	1
2	1	673	1	1	1	1	1	1
2	1	560	1	2	2	2	1	1
2	1	577	1	4	1	1	2	2
2	1	512	1	3	2	2	2	2
2	1	624	1	1	1	1	1	1
2	1	880	0	2	2	2	2	1
2	1	577	1	1	1	1	1	1
2	1	962	1	4	1	1	2	2
2	1	775	0	1	1	1	2	1
2	1	768	1	3	2	2	2	2
2	1	848	1	1	1	1	1	1
2	1	720	1	3	2	2	2	2
2	1	545	1	2	2	2	1	1
2	1	561	1	4	1	1	2	2
2	1	705	1	2	2	2	1	1
2	1	561	1	4	1	1	2	2
2	1	737	1	2	2	2	1	1
2	1	1248	0	2	2	2	2	1
2	1	817	1	4	1	1	2	2
2	1	962	1	1	1	1	1	1
2	1	721	1	1	1	1	1	1
2	1	656	1	2	2	2	1	1
2	1	736	1	2	2	2	1	1
2	1	576	1	4	1	1	2	2
2	1	849	1	1	1	1	1	1
2	1	803	0	4	1	1	1	2
2	1	560	1	4	1	1	2	2
2	1	624	1	4	1	1	2	2
2	1	513	1	3	2	2	2	2
2	1	1377	1	3	2	2	2	2
2	1	1376	1	3	2	2	2	2
2	1	1073	1	3	2	2	2	2
2	1	641	0	2	2	2	2	1
2	1	816	1	2	2	2	1	1
2	1	704	1	1	1	1	1	1
2	1	624	1	4	1	1	2	2
2	1	512	1	4	1	1	2	2
2	2	652	1	2	2	4	1	1
2	2	909	1	2	2	4	1	1
2	2	574	1	4	1	3	2	2
2	2	606	1	1	1	3	1	1
2	2	701	1	3	2	4	2	2
2	2	477	1	4	1	3	2	2
2	2	669	1	2	2	4	1	1
2	2	1118	1	4	1	3	2	2
2	2	702	1	3	2	4	2	2
2	2	862	1	4	1	3	2	2
2	2	622	1	4	1	3	2	2
2	2	477	1	3	2	4	2	2
2	2	701	1	4	1	3	2	2
2	2	670	1	2	2	4	1	1
2	2	621	1	4	1	3	2	2
2	2	1679	1	1	1	3	1	1
2	2	766	1	3	2	4	2	2
2	2	605	1	2	2	4	1	1
2	2	1103	1	1	1	3	1	1
2	2	672	1	1	1	3	1	1
2	2	510	1	3	2	4	2	2
2	2	607	1	4	1	3	2	2
2	2	701	1	4	1	3	2	2
2	2	573	1	3	2	4	2	2
2	2	702	1	1	1	3	1	1
2	2	541	1	4	1	3	2	2
2	2	574	1	3	2	4	2	2
2	2	623	1	3	2	4	2	2
2	2	976	1	1	1	3	1	1
2	2	704	1	1	1	3	1	1
2	2	1022	1	4	1	3	2	2
2	2	605	1	4	1	3	2	2
2	2	543	1	4	1	3	2	2
2	2	607	1	2	2	4	1	1
2	2	590	1	3	2	4	2	2
2	2	496	1	4	1	3	2	2
2	2	717	1	1	1	3	1	1
2	2	606	1	2	2	4	1	1
2	2	557	1	4	1	3	2	2
2	2	671	1	3	2	4	2	2
2	2	845	1	4	1	3	2	2
2	2	589	1	3	2	4	2	2
2	2	686	0	1	1	3	2	1
2	2	525	1	3	2	4	2	2
2	2	494	1	4	1	3	2	2
2	2	638	1	3	2	4	2	2
2	2	669	1	1	1	3	1	1
2	2	462	1	4	1	3	2	2
2	2	637	1	2	2	4	1	1
2	2	625	1	1	1	3	1	1
2	2	446	1	4	1	3	2	2
2	2	687	1	2	2	4	1	1
2	2	703	1	2	2	4	1	1
2	2	685	1	2	2	4	1	1
2	2	589	1	4	1	3	2	2
2	2	605	1	2	2	4	1	1
2	2	1135	1	4	1	3	2	2
2	2	686	1	1	1	3	1	1
2	2	589	1	4	1	3	2	2
2	2	621	1	2	2	4	1	1
2	2	765	1	4	1	3	2	2
2	2	607	1	2	2	4	1	1
2	2	894	1	2	2	4	1	1
2	2	1070	1	2	2	4	1	1
2	2	557	1	1	1	3	1	1
2	2	461	1	3	2	4	2	2
2	2	623	1	2	2	4	1	1
2	2	557	1	3	2	4	2	2
2	2	607	1	1	1	3	1	1
2	2	578	1	3	2	4	2	2
2	2	573	1	4	1	3	2	2
2	2	524	1	4	1	3	2	2
2	2	541	1	4	1	3	2	2
2	2	925	1	2	2	4	1	1
2	2	637	1	3	2	4	2	2
2	2	879	1	1	1	3	1	1
2	2	609	1	2	2	4	1	1
2	2	511	1	1	1	3	1	1
2	2	510	1	2	2	4	1	1
2	2	509	1	3	2	4	2	2
2	2	827	1	3	2	4	2	2
2	2	1134	1	2	2	4	1	1
2	2	1262	0	2	2	4	2	1
2	2	509	1	2	2	4	1	1
2	2	606	0	4	1	3	1	2
2	2	495	1	1	1	3	1	1
2	2	1342	1	2	2	4	1	1
2	2	1150	1	1	1	3	1	1
2	2	496	1	1	1	3	1	1
2	2	461	1	1	1	3	1	1
2	2	461	1	4	1	3	2	2
2	2	432	1	1	1	3	1	1
2	2	479	1	1	1	3	1	1
2	2	542	1	3	2	4	2	2
2	2	525	1	1	1	3	1	1
2	2	574	1	4	1	3	2	2
2	2	510	1	3	2	4	2	2
2	2	700	1	3	2	4	2	2
2	2	1118	1	2	2	4	1	1
2	2	495	1	3	2	4	2	2
2	2	782	1	1	1	3	1	1
2	2	508	1	1	1	3	1	1
2	2	669	1	2	2	4	1	1
2	2	542	1	3	2	4	2	2
2	2	765	1	2	2	4	1	1
2	2	607	1	4	1	3	2	2
2	2	526	1	3	2	4	2	2
2	2	908	1	2	2	4	1	1
2	2	447	1	3	2	4	2	2
2	2	623	1	3	2	4	2	2
2	2	527	1	3	2	4	2	2
2	2	766	1	2	2	4	1	1
2	2	526	1	4	1	3	2	2
2	2	685	1	2	2	4	1	1
2	2	605	1	1	1	3	1	1
2	2	541	1	1	1	3	1	1
2	2	510	1	4	1	3	2	2
2	2	526	1	1	1	3	1	1
2	2	910	1	4	1	3	2	2
2	2	655	1	4	1	3	2	2
2	2	544	1	1	1	3	1	1
2	2	528	1	1	1	3	1	1
2	2	463	1	3	2	4	2	2
2	2	590	0	2	2	4	2	1
2	2	767	1	4	1	3	2	2
2	2	909	1	4	1	3	2	2
2	2	750	1	2	2	4	1	1
2	2	495	1	1	1	3	1	1
2	2	622	1	1	1	3	1	1
2	2	590	1	4	1	3	2	2
2	2	510	1	4	1	3	2	2
2	2	573	1	3	2	4	2	2
2	2	461	1	4	1	3	2	2
2	2	1248	1	2	2	4	1	1
2	2	1631	1	1	1	3	1	1
2	2	1263	1	4	1	3	2	2
2	2	606	1	3	2	4	2	2
2	2	590	1	4	1	3	2	2
2	2	557	1	1	1	3	1	1
2	2	1024	1	1	1	3	1	1
2	2	526	0	1	1	3	2	1
2	2	606	1	4	1	3	2	2
2	2	1133	0	2	2	4	2	1
2	2	749	1	2	2	4	1	1
2	2	592	1	1	1	3	1	1
2	2	991	1	2	2	4	1	1
2	2	718	1	2	2	4	1	1
2	2	846	1	3	2	4	2	2
2	2	558	1	2	2	4	1	1
2	2	637	1	3	2	4	2	2
2	2	637	1	1	1	3	1	1
2	2	509	1	3	2	4	2	2
2	2	575	1	4	1	3	2	2
2	2	606	1	1	1	3	1	1
2	2	765	1	2	2	4	1	1
2	2	445	1	3	2	4	2	2
2	2	1037	1	4	1	3	2	2
2	2	510	1	2	2	4	1	1
2	2	1022	1	4	1	3	2	2
2	2	832	1	3	2	4	2	2
2	1	527	1	3	2	2	2	2
2	1	481	1	3	2	2	2	2
2	1	481	1	3	2	2	2	2
2	1	673	1	1	1	1	1	1
2	1	593	1	2	2	2	1	1
2	1	496	1	1	1	1	1	1
2	1	512	1	3	2	2	2	2
2	1	529	1	3	2	2	2	2
2	1	560	1	3	2	2	2	2
2	1	624	1	3	2	2	2	2
2	1	1200	1	3	2	2	2	2
2	1	625	1	1	1	1	1	1
2	1	529	1	1	1	1	1	1
2	1	528	1	4	1	1	2	2
2	1	465	1	3	2	2	2	2
2	1	417	1	4	1	1	2	2
2	1	480	1	3	2	2	2	2
2	1	454	0	1	1	1	2	1
2	1	752	1	1	1	1	1	1
2	1	439	1	3	2	2	2	2
2	1	1504	0	1	1	1	2	1
2	1	671	1	1	1	1	1	1
2	1	656	1	1	1	1	1	1
2	1	703	1	3	2	2	2	2
2	1	560	1	2	2	2	1	1
2	1	1073	1	1	1	1	1	1
2	1	560	1	4	1	1	2	2
2	1	545	1	3	2	2	2	2
2	1	592	1	2	2	2	1	1
2	1	528	1	2	2	2	1	1
2	1	928	1	4	1	1	2	2
2	1	513	1	4	1	1	2	2
2	1	529	1	4	1	1	2	2
2	1	609	1	1	1	1	1	1
2	1	465	1	3	2	2	2	2
2	1	615	1	2	2	2	1	1
2	1	512	0	2	2	2	2	1
2	1	1378	0	2	2	2	2	1
2	1	561	1	2	2	2	1	1
2	1	480	1	4	1	1	2	2
2	1	976	1	4	1	1	2	2
2	1	689	1	2	2	2	1	1
2	1	928	1	1	1	1	1	1
2	1	850	1	1	1	1	1	1
2	1	992	1	1	1	1	1	1
2	1	609	1	4	1	1	2	2
2	1	576	1	1	1	1	1	1
2	1	896	1	3	2	2	2	2
2	1	529	1	4	1	1	2	2
2	1	609	1	1	1	1	1	1
2	1	513	1	3	2	2	2	2
2	1	512	1	4	1	1	2	2
2	1	481	1	4	1	1	2	2
2	1	496	0	1	1	1	2	1
2	1	496	1	3	2	2	2	2
2	1	512	1	3	2	2	2	2
2	1	737	0	1	1	1	2	1
2	1	513	1	2	2	2	1	1
2	1	720	1	1	1	1	1	1
2	1	1511	0	1	1	1	2	1
2	1	626	1	2	2	2	1	1
2	1	512	1	2	2	2	1	1
2	1	1042	1	4	1	1	2	2
2	1	577	1	4	1	1	2	2
2	1	671	1	4	1	1	2	2
2	1	592	1	3	2	2	2	2
2	1	705	1	4	1	1	2	2
2	1	1249	1	4	1	1	2	2
2	1	528	1	3	2	2	2	2
2	1	545	1	3	2	2	2	2
2	1	992	0	2	2	2	2	1
2	1	1296	0	2	2	2	2	1
2	1	737	0	2	2	2	2	1
2	1	1137	0	2	2	2	2	1
2	1	482	1	4	1	1	2	2
2	1	657	1	2	2	2	1	1
2	1	576	1	4	1	1	2	2
2	1	673	1	1	1	1	1	1
2	1	1008	0	2	2	2	2	1
2	1	479	1	4	1	1	2	2
2	1	448	1	3	2	2	2	2
2	1	481	1	3	2	2	2	2
2	1	529	1	3	2	2	2	2
2	1	640	1	2	2	2	1	1
2	1	535	1	3	2	2	2	2
2	1	529	0	1	1	1	2	1
2	1	658	1	4	1	1	2	2
2	1	455	1	4	1	1	2	2
2	1	1233	1	2	2	2	1	1
2	1	481	1	3	2	2	2	2
2	1	689	1	3	2	2	2	2
2	1	817	0	2	2	2	2	1
2	1	448	1	1	1	1	1	1
2	1	530	1	4	1	1	2	2
2	1	832	0	3	2	2	1	2
2	1	672	1	3	2	2	2	2
2	1	593	1	3	2	2	2	2
2	1	736	1	1	1	1	1	1
2	1	945	0	2	2	2	2	1
2	1	736	1	1	1	1	1	1
2	1	1297	0	4	1	1	1	2
2	1	528	1	1	1	1	1	1
2	1	600	0	1	1	1	2	1
2	1	865	1	3	2	2	2	2
2	1	593	1	4	1	1	2	2
2	1	704	1	3	2	2	2	2
2	1	560	0	2	2	2	2	1
2	1	480	1	3	2	2	2	2
2	1	535	1	2	2	2	1	1
2	1	514	1	4	1	1	2	2
2	1	512	1	4	1	1	2	2
2	1	895	1	1	1	1	1	1
2	1	448	1	3	2	2	2	2
2	1	945	0	2	2	2	2	1
2	1	767	1	1	1	1	1	1
2	1	641	1	1	1	1	1	1
2	1	1233	1	2	2	2	1	1
2	1	591	1	3	2	2	2	2
2	1	544	1	3	2	2	2	2
2	1	736	1	2	2	2	1	1
2	1	641	1	4	1	1	2	2
2	1	608	1	2	2	2	1	1
2	1	496	1	4	1	1	2	2
2	1	512	1	4	1	1	2	2
2	1	703	1	3	2	2	2	2
2	1	1104	1	2	2	2	1	1
2	1	1263	1	3	2	2	2	2
2	1	720	1	2	2	2	1	1
2	1	672	0	2	2	2	2	1
2	1	850	1	1	1	1	1	1
2	1	625	0	2	2	2	2	1
2	1	530	1	1	1	1	1	1
2	1	528	1	1	1	1	1	1
2	1	449	1	1	1	1	1	1
2	1	592	1	1	1	1	1	1
2	1	513	1	1	1	1	1	1
2	1	497	1	2	2	2	1	1
2	1	497	1	4	1	1	2	2
2	1	577	1	4	1	1	2	2
2	1	928	1	2	2	2	1	1
2	1	560	1	4	1	1	2	2
2	1	609	1	1	1	1	1	1
2	1	528	1	4	1	1	2	2
2	1	610	1	3	2	2	2	2
2	1	449	1	4	1	1	2	2
2	1	529	1	3	2	2	2	2
2	1	464	1	2	2	2	1	1
2	1	528	1	3	2	2	2	2
2	1	640	1	1	1	1	1	1
2	1	465	1	3	2	2	2	2
2	1	499	1	4	1	1	2	2
2	1	560	1	3	2	2	2	2
2	1	807	0	1	1	1	2	1
2	1	560	1	4	1	1	2	2
2	1	423	0	2	2	2	2	1
2	1	945	1	1	1	1	1	1
2	1	673	1	2	2	2	1	1
2	2	507	1	2	2	4	1	1
2	2	348	1	2	2	4	1	1
2	2	477	1	2	2	4	1	1
2	2	717	1	1	1	3	1	1
2	2	461	1	4	1	3	2	2
2	2	897	1	1	1	3	1	1
2	2	1198	0	2	2	4	2	1
2	2	589	1	2	2	4	1	1
2	2	461	1	3	2	4	2	2
2	2	509	1	2	2	4	1	1
2	2	526	1	3	2	4	2	2
2	2	654	1	1	1	3	1	1
2	2	495	1	4	1	3	2	2
2	2	654	1	2	2	4	1	1
2	2	637	1	1	1	3	1	1
2	2	573	1	3	2	4	2	2
2	2	463	1	2	2	4	1	1
2	2	526	1	2	2	4	1	1
2	2	478	1	1	1	3	1	1
2	2	528	1	4	1	3	2	2
2	2	412	1	1	1	3	1	1
2	2	591	1	3	2	4	2	2
2	2	525	1	4	1	3	2	2
2	2	638	1	3	2	4	2	2
2	2	686	1	2	2	4	1	1
2	2	510	1	1	1	3	1	1
2	2	542	1	1	1	3	1	1
2	2	509	1	3	2	4	2	2
2	2	493	1	1	1	3	1	1
2	2	542	1	3	2	4	2	2
2	2	558	1	3	2	4	2	2
2	2	445	1	4	1	3	2	2
2	2	542	1	3	2	4	2	2
2	2	493	1	4	1	3	2	2
2	2	575	1	3	2	4	2	2
2	2	526	1	3	2	4	2	2
2	2	622	1	3	2	4	2	2
2	2	703	1	3	2	4	2	2
2	2	526	1	4	1	3	2	2
2	2	637	1	2	2	4	1	1
2	2	701	1	3	2	4	2	2
2	2	527	1	4	1	3	2	2
2	2	477	1	4	1	3	2	2
2	2	606	1	1	1	3	1	1
2	2	592	1	1	1	3	1	1
2	2	511	1	3	2	4	2	2
2	2	492	1	1	1	3	1	1
2	2	508	1	4	1	3	2	2
2	2	686	1	4	1	3	2	2
2	2	509	1	3	2	4	2	2
2	2	909	0	2	2	4	2	1
2	2	528	1	4	1	3	2	2
2	2	478	1	2	2	4	1	1
2	2	604	1	1	1	3	1	1
2	2	557	1	3	2	4	2	2
2	2	894	1	1	1	3	1	1
2	2	702	1	2	2	4	1	1
2	2	574	1	3	2	4	2	2
2	2	591	1	1	1	3	1	1
2	2	622	1	1	1	3	1	1
2	2	572	1	3	2	4	2	2
2	2	621	0	4	1	3	1	2
2	2	655	1	3	2	4	2	2
2	2	527	1	2	2	4	1	1
2	2	510	1	3	2	4	2	2
2	2	1261	1	2	2	4	1	1
2	2	669	1	2	2	4	1	1
2	2	589	1	4	1	3	2	2
2	2	559	1	2	2	4	1	1
2	2	606	1	2	2	4	1	1
2	2	509	1	4	1	3	2	2
2	2	815	1	1	1	3	1	1
2	2	621	1	1	1	3	1	1
2	2	445	1	2	2	4	1	1
2	2	526	1	4	1	3	2	2
2	2	559	1	4	1	3	2	2
2	2	573	1	4	1	3	2	2
2	2	493	1	4	1	3	2	2
2	2	476	1	3	2	4	2	2
2	2	623	1	1	1	3	1	1
2	2	1334	1	1	1	3	1	1
2	2	510	1	3	2	4	2	2
2	2	591	1	1	1	3	1	1
2	2	413	1	1	1	3	1	1
2	2	509	1	2	2	4	1	1
2	2	510	1	4	1	3	2	2
2	2	574	1	2	2	4	1	1
2	2	573	1	1	1	3	1	1
2	2	511	1	2	2	4	1	1
2	2	478	1	2	2	4	1	1
2	2	511	1	2	2	4	1	1
2	2	589	1	3	2	4	2	2
2	2	558	1	3	2	4	2	2
2	2	797	1	1	1	3	1	1
2	2	544	1	1	1	3	1	1
2	2	463	1	3	2	4	2	2
2	2	640	1	4	1	3	2	2
2	2	606	1	3	2	4	2	2
2	2	686	1	4	1	3	2	2
2	2	1535	1	2	2	4	1	1
2	2	606	1	1	1	3	1	1
2	2	478	1	1	1	3	1	1
2	2	558	1	4	1	3	2	2
2	2	462	1	3	2	4	2	2
2	2	941	1	4	1	3	2	2
2	2	477	1	4	1	3	2	2
2	2	591	1	4	1	3	2	2
2	2	605	1	2	2	4	1	1
2	2	606	1	4	1	3	2	2
2	2	605	1	4	1	3	2	2
2	2	557	1	4	1	3	2	2
2	2	574	1	2	2	4	1	1
2	2	494	1	3	2	4	2	2
2	2	542	1	4	1	3	2	2
2	2	654	1	2	2	4	1	1
2	2	781	1	1	1	3	1	1
2	2	479	1	2	2	4	1	1
2	2	589	1	1	1	3	1	1
2	2	655	1	4	1	3	2	2
2	2	640	1	1	1	3	1	1
2	2	624	1	3	2	4	2	2
2	2	925	0	1	1	3	2	1
2	2	447	1	1	1	3	1	1
2	2	1453	0	1	1	3	2	1
2	2	575	1	3	2	4	2	2
2	2	606	1	3	2	4	2	2
2	2	657	1	4	1	3	2	2
2	2	494	1	3	2	4	2	2
2	2	509	1	2	2	4	1	1
2	2	461	1	3	2	4	2	2
2	2	445	1	3	2	4	2	2
2	2	462	1	3	2	4	2	2
2	2	446	1	4	1	3	2	2
2	2	590	1	1	1	3	1	1
2	2	830	1	4	1	3	2	2
2	2	765	1	3	2	4	2	2
2	2	1421	1	1	1	3	1	1
2	2	574	1	3	2	4	2	2
2	2	622	1	1	1	3	1	1
2	2	413	1	2	2	4	1	1
2	2	605	1	4	1	3	2	2
2	2	398	1	2	2	4	1	1
2	2	461	1	4	1	3	2	2
2	2	605	1	1	1	3	1	1
2	2	557	1	3	2	4	2	2
2	2	527	1	3	2	4	2	2
2	2	590	1	2	2	4	1	1
2	2	656	1	3	2	4	2	2
2	2	606	1	2	2	4	1	1
2	2	653	1	2	2	4	1	1
2	2	493	1	4	1	3	2	2
2	2	477	0	1	1	3	2	1
2	2	831	1	2	2	4	1	1
2	2	1133	1	1	1	3	1	1
2	2	942	1	2	2	4	1	1
2	2	494	1	4	1	3	2	2
2	2	783	1	2	2	4	1	1
2	2	525	1	4	1	3	2	2
2	1	1006	1	4	1	1	2	2
2	1	929	1	4	1	1	2	2
2	1	722	1	4	1	1	2	2
2	1	784	1	4	1	1	2	2
2	1	1025	0	2	2	2	2	1
2	1	816	0	2	2	2	2	1
2	1	656	1	3	2	2	2	2
2	1	592	1	4	1	1	2	2
2	1	881	1	1	1	1	1	1
2	1	847	1	2	2	2	1	1
2	1	881	1	4	1	1	2	2
2	1	672	1	2	2	2	1	1
2	1	720	1	3	2	2	2	2
2	1	704	1	1	1	1	1	1
2	1	624	1	3	2	2	2	2
2	1	785	1	4	1	1	2	2
2	1	1089	1	4	1	1	2	2
2	1	1151	1	2	2	2	1	1
2	1	832	0	2	2	2	2	1
2	1	641	1	4	1	1	2	2
2	1	896	1	2	2	2	1	1
2	1	593	1	3	2	2	2	2
2	1	560	1	4	1	1	2	2
2	1	608	1	3	2	2	2	2
2	1	656	1	2	2	2	1	1
2	1	848	1	1	1	1	1	1
2	1	577	1	2	2	2	1	1
2	1	1392	1	3	2	2	2	2
2	1	785	1	1	1	1	1	1
2	1	2016	1	3	2	2	2	2
2	1	801	1	1	1	1	1	1
2	1	689	1	1	1	1	1	1
2	1	608	1	1	1	1	1	1
2	1	656	1	4	1	1	2	2
2	1	881	1	3	2	2	2	2
2	1	951	0	1	1	1	2	1
2	1	914	1	4	1	1	2	2
2	1	1185	0	2	2	2	2	1
2	1	912	1	3	2	2	2	2
2	1	704	1	3	2	2	2	2
2	1	866	1	3	2	2	2	2
2	1	975	0	2	2	2	2	1
2	1	672	1	4	1	1	2	2
2	1	592	1	3	2	2	2	2
2	1	608	1	3	2	2	2	2
2	1	1074	1	2	2	2	1	1
2	1	834	1	2	2	2	1	1
2	1	752	1	4	1	1	2	2
2	1	1105	1	2	2	2	1	1
2	1	1520	1	1	1	1	1	1
2	1	592	1	3	2	2	2	2
2	1	752	1	2	2	2	1	1
2	1	1330	1	1	1	1	1	1
2	1	1888	0	2	2	2	2	1
2	1	1201	1	1	1	1	1	1
2	1	674	1	1	1	1	1	1
2	1	726	1	4	1	1	2	2
2	1	1632	1	1	1	1	1	1
2	1	1377	1	1	1	1	1	1
2	1	968	1	3	2	2	2	2
2	1	1312	1	3	2	2	2	2
2	1	817	1	2	2	2	1	1
2	1	993	1	2	2	2	1	1
2	1	1008	1	4	1	1	2	2
2	1	737	1	2	2	2	1	1
2	1	881	1	1	1	1	1	1
2	1	752	1	4	1	1	2	2
2	1	1103	1	4	1	1	2	2
2	1	625	1	3	2	2	2	2
2	1	1248	1	3	2	2	2	2
2	1	689	1	3	2	2	2	2
2	1	2113	0	1	1	1	2	1
2	1	800	1	1	1	1	1	1
2	1	673	1	4	1	1	2	2
2	1	758	1	2	2	2	1	1
2	1	631	0	1	1	1	2	1
2	1	1296	1	4	1	1	2	2
2	1	557	1	3	2	2	2	2
2	1	705	0	2	2	2	2	1
2	1	720	1	4	1	1	2	2
2	1	592	1	3	2	2	2	2
2	1	1280	1	4	1	1	2	2
2	1	944	1	1	1	1	1	1
2	1	848	1	2	2	2	1	1
2	1	945	1	1	1	1	1	1
2	1	944	1	1	1	1	1	1
2	1	896	1	2	2	2	1	1
2	1	1328	1	3	2	2	2	2
2	1	1632	0	2	2	2	2	1
2	1	1329	1	3	2	2	2	2
2	1	737	1	4	1	1	2	2
2	1	896	1	2	2	2	1	1
2	1	784	1	3	2	2	2	2
2	1	800	1	2	2	2	1	1
2	1	1617	0	1	1	1	2	1
2	1	1937	1	4	1	1	2	2
2	1	688	1	1	1	1	1	1
2	1	593	1	3	2	2	2	2
2	1	1407	1	3	2	2	2	2
2	1	657	1	1	1	1	1	1
2	1	576	1	3	2	2	2	2
2	1	929	1	1	1	1	1	1
2	1	817	1	1	1	1	1	1
2	1	785	1	4	1	1	2	2
2	1	560	1	4	1	1	2	2
2	1	640	1	4	1	1	2	2
2	1	705	1	4	1	1	2	2
2	1	912	1	1	1	1	1	1
2	1	819	1	2	2	2	1	1
2	1	726	1	4	1	1	2	2
2	1	832	1	4	1	1	2	2
2	1	1216	1	2	2	2	1	1
2	1	641	1	1	1	1	1	1
2	1	627	1	1	1	1	1	1
2	1	864	0	4	1	1	1	2
2	1	560	1	4	1	1	2	2
2	1	625	1	3	2	2	2	2
2	1	864	1	1	1	1	1	1
2	1	913	1	3	2	2	2	2
2	1	897	1	2	2	2	1	1
2	1	961	1	4	1	1	2	2
2	1	881	0	2	2	2	2	1
2	1	1168	1	2	2	2	1	1
2	1	768	1	3	2	2	2	2
2	1	929	1	1	1	1	1	1
2	1	1089	1	3	2	2	2	2
2	1	1072	1	1	1	1	1	1
2	1	1376	1	1	1	1	1	1
2	1	752	1	1	1	1	1	1
2	1	577	1	4	1	1	2	2
2	1	1457	1	2	2	2	1	1
2	1	608	1	4	1	1	2	2
2	1	673	1	3	2	2	2	2
2	1	801	1	1	1	1	1	1
2	1	577	0	2	2	2	2	1
2	1	1087	1	3	2	2	2	2
2	1	528	1	3	2	2	2	2
2	1	680	1	3	2	2	2	2
2	1	608	0	1	1	1	2	1
2	1	752	0	2	2	2	2	1
2	1	560	1	3	2	2	2	2
2	1	513	1	4	1	1	2	2
2	1	834	0	2	2	2	2	1
2	1	529	1	4	1	1	2	2
2	1	560	1	3	2	2	2	2
2	1	512	1	4	1	1	2	2
2	1	1249	1	3	2	2	2	2
2	1	673	1	3	2	2	2	2
2	1	608	1	4	1	1	2	2
2	1	561	1	4	1	1	2	2
2	1	512	1	4	1	1	2	2
2	1	687	1	3	2	2	2	2
2	1	688	1	1	1	1	1	1
2	1	864	1	2	2	2	1	1
2	2	523	1	3	2	4	2	2
2	2	606	1	3	2	4	2	2
2	2	686	1	1	1	3	1	1
2	2	477	1	2	2	4	1	1
2	2	542	1	3	2	4	2	2
2	2	591	1	2	2	4	1	1
2	2	493	1	4	1	3	2	2
2	2	702	1	2	2	4	1	1
2	2	638	1	4	1	3	2	2
2	2	1006	0	1	1	3	2	1
2	2	685	1	1	1	3	1	1
2	2	541	1	3	2	4	2	2
2	2	766	1	2	2	4	1	1
2	2	751	1	3	2	4	2	2
2	2	1024	1	3	2	4	2	2
2	2	622	1	2	2	4	1	1
2	2	1628	0	1	1	3	2	1
2	2	477	1	2	2	4	1	1
2	2	526	1	3	2	4	2	2
2	2	622	1	4	1	3	2	2
2	2	1038	0	2	2	4	2	1
2	2	717	1	4	1	3	2	2
2	2	670	1	3	2	4	2	2
2	2	669	0	2	2	4	2	1
2	2	830	1	2	2	4	1	1
2	2	590	1	1	1	3	1	1
2	2	478	1	4	1	3	2	2
2	2	508	1	4	1	3	2	2
2	2	621	1	4	1	3	2	2
2	2	478	1	4	1	3	2	2
2	2	574	1	3	2	4	2	2
2	2	750	1	1	1	3	1	1
2	2	623	1	4	1	3	2	2
2	2	655	1	1	1	3	1	1
2	2	526	1	4	1	3	2	2
2	2	925	1	2	2	4	1	1
2	2	495	1	3	2	4	2	2
2	2	510	1	1	1	3	1	1
2	2	511	1	4	1	3	2	2
2	2	462	1	4	1	3	2	2
2	2	589	1	3	2	4	2	2
2	2	766	1	3	2	4	2	2
2	2	1997	1	1	1	3	1	1
2	2	526	1	4	1	3	2	2
2	2	622	1	4	1	3	2	2
2	2	653	1	3	2	4	2	2
2	2	573	1	1	1	3	1	1
2	2	541	1	2	2	4	1	1
2	2	416	1	1	1	3	1	1
2	2	606	1	4	1	3	2	2
2	2	1103	1	2	2	4	1	1
2	2	461	1	2	2	4	1	1
2	2	622	1	2	2	4	1	1
2	2	478	1	4	1	3	2	2
2	2	1534	1	1	1	3	1	1
2	2	542	1	1	1	3	1	1
2	2	558	1	4	1	3	2	2
2	2	717	1	2	2	4	1	1
2	2	718	1	1	1	3	1	1
2	2	559	1	1	1	3	1	1
2	2	605	1	3	2	4	2	2
2	2	608	1	1	1	3	1	1
2	2	527	1	4	1	3	2	2
2	2	573	1	3	2	4	2	2
2	2	477	1	4	1	3	2	2
2	2	542	1	3	2	4	2	2
2	2	622	1	2	2	4	1	1
2	2	942	1	2	2	4	1	1
2	2	544	1	2	2	4	1	1
2	2	432	1	1	1	3	1	1
2	2	574	1	4	1	3	2	2
2	2	639	1	1	1	3	1	1
2	2	593	1	1	1	3	1	1
2	2	622	1	1	1	3	1	1
2	2	846	1	3	2	4	2	2
2	2	990	1	1	1	3	1	1
2	2	541	1	2	2	4	1	1
2	2	670	1	1	1	3	1	1
2	2	508	1	4	1	3	2	2
2	2	526	1	3	2	4	2	2
3	1	1016	1	3	2	2	2	2
3	1	861	0	2	2	2	2	1
3	1	868	1	4	1	1	2	2
3	1	805	1	3	2	2	2	2
3	1	997	1	2	2	2	1	1
3	1	697	1	1	1	1	1	1
3	1	528	1	3	2	2	2	2
3	1	678	0	3	2	2	1	2
3	1	877	0	4	1	1	1	2
3	1	781	1	1	1	1	1	1
3	1	815	0	4	1	1	1	2
3	1	921	1	1	1	1	1	1
3	1	616	1	4	1	1	2	2
3	1	936	0	2	2	2	2	1
3	1	746	1	3	2	2	2	2
3	1	825	1	4	1	1	2	2
3	1	1020	1	1	1	1	1	1
3	1	711	1	3	2	2	2	2
3	1	599	1	1	1	1	1	1
3	1	1009	1	2	2	2	1	1
3	1	705	1	3	2	2	2	2
3	1	605	1	4	1	1	2	2
3	1	1011	1	1	1	1	1	1
3	1	553	1	4	1	1	2	2
3	1	874	1	1	1	1	1	1
3	1	538	1	4	1	1	2	2
3	1	832	1	2	2	2	1	1
3	1	681	1	1	1	1	1	1
3	1	568	1	2	2	2	1	1
3	1	658	1	2	2	2	1	1
3	1	545	1	2	2	2	1	1
3	1	482	1	3	2	2	2	2
3	1	748	1	1	1	1	1	1
3	1	475	1	3	2	2	2	2
3	1	658	1	1	1	1	1	1
3	1	521	1	1	1	1	1	1
3	1	648	1	2	2	2	1	1
3	1	514	1	4	1	1	2	2
3	1	651	1	2	2	2	1	1
3	1	682	1	2	2	2	1	1
3	1	723	1	3	2	2	2	2
3	1	961	1	4	1	1	2	2
3	1	673	1	2	2	2	1	1
3	1	490	1	2	2	2	1	1
3	1	546	1	1	1	1	1	1
3	1	495	1	2	2	2	1	1
3	1	770	1	2	2	2	1	1
3	1	459	1	4	1	1	2	2
3	1	730	1	4	1	1	2	2
3	1	761	1	2	2	2	1	1
3	1	561	1	1	1	1	1	1
3	1	513	1	4	1	1	2	2
3	1	616	1	4	1	1	2	2
3	1	611	1	2	2	2	1	1
3	1	555	1	3	2	2	2	2
3	1	544	0	1	1	1	2	1
3	1	562	1	4	1	1	2	2
3	1	664	1	3	2	2	2	2
3	1	481	1	1	1	1	1	1
3	1	577	1	1	1	1	1	1
3	1	538	1	2	2	2	1	1
3	1	529	1	1	1	1	1	1
3	1	482	1	4	1	1	2	2
3	1	521	1	4	1	1	2	2
3	1	721	1	4	1	1	2	2
3	1	641	1	3	2	2	2	2
3	1	504	1	4	1	1	2	2
3	1	722	0	2	2	2	2	1
3	1	507	1	2	2	2	1	1
3	1	474	1	3	2	2	2	2
3	1	641	1	1	1	1	1	1
3	1	489	1	2	2	2	1	1
3	1	481	1	2	2	2	1	1
3	1	514	1	3	2	2	2	2
3	1	634	1	1	1	1	1	1
3	2	1011	0	1	1	3	2	1
3	2	746	1	2	2	4	1	1
3	2	869	1	1	1	3	1	1
3	2	444	1	1	1	3	1	1
3	2	572	1	2	2	4	1	1
3	2	562	1	2	2	4	1	1
3	2	533	1	3	2	4	2	2
3	2	748	1	3	2	4	2	2
3	2	600	1	1	1	3	1	1
[truncated: 17,582 more rows]
